# Supplementary material for: Progesterone, cerclage, pessary, or acetylsalicylic acid for prevention of preterm birth in singleton and multifetal pregnancies – A systematic review and meta-analyses
Source: Front Med (Lausanne). 2023 Feb 28;10:1111315. doi: 10.3389/fmed.2023.1111315 (PMC10015499; doi:10.3389/fmed.2023.1111315)
Supplement: Supplementary file 1 [file Data_Sheet_1.zip]

Archive with 17 entries (16 files):
- Data Sheet 1_corrected/
- Data Sheet 1_corrected/Appendix 1a and 1b Literature search.docx
- Data Sheet 1_corrected/Appendix 2 Included publications with characteristics.docx
- Data Sheet 1_corrected/Appendix 3  Excluded studies with reasons.docx
- Data Sheet 1_corrected/Appendix 4.1 Outcome table_Progesterone.docx
- Data Sheet 1_corrected/Appendix 4.2 Outcome tables_Cerclage.docx
- Data Sheet 1_corrected/Appendix 4.3 Outcome tables_Pessary.docx
- Data Sheet 1_corrected/Appendix 4.4 Outcome tables_ASA.docx
- Data Sheet 1_corrected/Appendix 5.1 Results progesterone vs placebo in singleton pregnancies.docx
- Data Sheet 1_corrected/Appendix 5.2 Results Cerclage_singletons.docx
- Data Sheet 1_corrected/Appendix 5.3 Results Pessary_singletons.docx
- Data Sheet 1_corrected/Appendix 5.4 Results ASA for_singletons.docx
- Data Sheet 1_corrected/Appendix 6.1 Results progesterone vs placebo in multifetal pregnancies .docx
- Data Sheet 1_corrected/Appendix 6.2 Results Cerclage_multifetal.docx
- Data Sheet 1_corrected/Appendix 6.3 Results Pessary_multifetal.docx
- Data Sheet 1_corrected/Appendix 7.1 PRISMA_2020_abstract_checklist Preterm birth.docx
- Data Sheet 1_corrected/Appendix 7.2 PRISMA_2020_checklist Preterm birth.docx
